# Supplementary material for: Synthesis and Neurotropic Activity of New Heterocyclic Systems: Pyridofuro[3,2-d]pyrrolo[1,2-a]pyrimidines, Pyridofuro[3,2-d]pyrido[1,2-a]pyrimidines and Pyridofuro[3′,2′:4,5]pyrimido[1,2-a]azepines
Source: Molecules. 2021 Jun 1;26(11):3320. doi: 10.3390/molecules26113320 (PMC8198642; doi:10.3390/molecules26113320)
Supplement: Supplementary file 1 [file molecules-26-03320-s001.zip]

Archive with 1 entries (1 files):
- molecules-1235512-supplementary.pdf
